# Supplementary material for: Acoustic Sensors data transmission integrity and endurance with IoT-enabled location-aware framework
Source: PeerJ Comput Sci. 2024 Dec 9;10:e2452. doi: 10.7717/peerj-cs.2452 (PMC11784872; doi:10.7717/peerj-cs.2452)
Supplement: Supplemental Information 2 [file peerj-cs-10-2452-s002.csv]

Rounds	Packet Drop by ILAF	Packet Drop by EERSDRA	Dead Nodes ILAF	Dead Nodes EERSDRA	Packets sent by ILAF	Packets Received by ILAF	Packets sent by EERSDRA	Packets Received by EERSDRA	Remaining Energy ILAF (J)	Remaining Energy EERSDRA (J)	PDR ILAF (%)	PDR EERSDRA (%)	Throughput ILAF (kbps)	Throughput EERSDRA (kbps)
100	9	22	0	2	10000	9991	9800	9798	958	938.84	100	99.98	40	39.2
200	18	45	0	2	20000	20000	19600	19598	916	897.68	100	99.99	80	78.4
300	25	58	1	3	29700	29699	29100	29097	865.26	847.78	99.99	99.99	118.8	116.4
400	58	91	2	4	39400	39398	38600	38596	814.52	797.64	99.99	99.99	157.6	154.4
500	66	96	2	5	49100	49098	48100	48095	763.78	747.5	99.99	99.99	196.4	192.4
600	92	136	4	12	58800	58796	57600	57588	713.04	707.36	99.99	99.98	235.2	230.4
700	101	119	7	13	68500	68493	67100	67087	662.3	667.22	99.99	99.98	274	268.4
800	122	183	9	14	78200	78191	76600	76586	611.56	627.08	99.99	99.98	312.8	306.4
900	145	201	11	15	87900	87889	86100	86085	560.82	586.94	99.99	99.98	351.6	344.4
1000	177	220	12	15	88000	87988	85000	84985	510.4	493	99.99	99.98	352	340
